# Supplementary material for: Prevalence, pathogenic bacteria, and risk factors associated with pediatric sepsis among under five children in a rural district hospital in Rwanda
Source: PLoS One. 2025 Jun 27;20(6):e0327425. doi: 10.1371/journal.pone.0327425 (PMC12204465; doi:10.1371/journal.pone.0327425)
Supplement: S1 Data — (XLSX) [file pone.0327425.s001.xlsx]

## Sheet: Sheet1
stdy id	mode of deliv	marital stat	educ level	occup	monthly income	ANC visits	deliveries #	sepsis history	condition at delivery	smoking history	smoke per week	alcoho intake	times in week	type	HIV status	UTI	child fever	malaria neg	no stiff neck	systemic sign	purpura	local infect	respir distres	meningial	shock etc	high wbc	hospit durat	antibiotics	duration on abc	blood culture	ttp
US001	normal	married	none	farmer	10000-50000	four	>4	none	no complaint	no	na	no	na	na	negative	no	yes	yes	yes	no	no	no	no	no	no	yes	7	cefotaxim, flagyl	1	no growth	na
US002	normal	married	none	farmer	10000-50000	three	>4	none	UTI complaint	no	na	yes	3	local brew	negative	yes	yes	yes	yes	yes	no	no	no	no	yes	no	6	cefotaxim, clox	1	no growth	na
US003	normal	married	none	farmer	10000-50000	three	>4	none	UTI complaint	no	na	yes	3	local brew	negative	yes	yes	yes	yes	yes	yes	yes	no	no	yes	no	6	cefotaxim, nystatin	1	no growth	na
US005	ceaserian	married	none	house wife	none	four	>4	yes	no complaint	no	na	no	na	na	don’t know	no	yes	yes	yes	yes	yes	yes	no	no	yes	no	4	cefotaxim, nystatin	4	no growth	na
US006	ceaserian	married	primary	farmer	>100,000	none	>4	yes	others (high bp)	no	na	no	na	na	negative	no	yes	yes	yes	yes	no	no	yes	no	no	yes	9	cefotaxim, clox	1	no growth	na
US007	normal	married	primary	farmer	>100,000	four	first	none	others (PPH)	no	na	no	na	na	negative	no	yes	yes	yes	yes	no	no	yes	no	no	no	2	cefotaxim	1	CNS	7
US015	ceaserian	separated	primary	farmer	10000-50000	three	>4	none	no complaint	no	na	no	na	na	negative	no	yes	yes	yes	yes	no	no	no	no	no	no	2	none	na	no growth	na
US016	normal	married	primary	farmer	10000-50000	three	fourth	none	no complaint	no	na	no	na	na	negative	no	yes	yes	yes	yes	no	no	no	no	no	no	16	ceftriaxone		no growth	na
US023	normal	separated	none	farmer	10000-50000	three	second	none	no complaint	no	na	yes	2	local brew	negative	no	yes	yes	yes	yes	no	no	yes	no	no	yes	4	cefotaxim, ceftriaxone	4	Staph aureus	4
US024	normal	widowed	primary	farmer	10000-50000	three	>4	none	no complaint	no	na	no	na	na	negative	no	yes	yes	yes	yes	no	no	no	no	no	yes	4	ampicilin	4	no growth	na
US025	ceaserian	married	primary	farmer	10000-50000	three	second	none	no complaint	no	na	no	na	na	negative	no	yes	yes	yes	yes	no	no	no	no	no	no	12	cefotaxim	12	no growth	na
US008	ceaserian	separated	primary	farmer	10000-50000	four	first	none	no complaint	no	na	no	na	na	negative	no	yes	yes	yes	yes	no	no	no	no	no	no	14	ceftriaxone	12	no growth	na
US009	normal	single	primary	farmer	10000-50000	four	third	none	no complaint	no	na	no	na	na	negative	no	yes	yes	yes	yes	no	no	yes	no	no	no	9	ampicilin	5	no growth	na
US010	normal	married	secondary	farmer	10000-50000	four	first	none	no complaint	no	na	no	na	na	negative	no	yes	yes	yes	yes	no	no	yes	no	no	no	4	cefotaxim	4	no growth	na
US011	normal	married	primary	farmer	10000-50000	four	fourth	none	no complaint	no	na	no	na	na	negative	no	yes	yes	yes	yes	no	no	yes	no	no	no	3	ampicilin, gentamycin	3	Staph aureus	7
US012	normal	married	primary	farmer	10000-50000	three	third	none	no complaint	no	na	no	na	na	negative	no	yes	yes	yes	yes	no	no	yes	no	no	no	6	ampicilin, gentamycin	5	no growth	na
US013	normal	married	primary	farmer	10000-50000	four	first	none	no complaint	no	na	no	na	na	negative	no	yes	yes	yes	no	no	no	yes	no	no	yes	2	ampicilin, gentamycin	2	no growth	na
US014	normal	married	primary	farmer	10000-50000	three	first	none	no complaint	no	na	no	na	na	negative	no	yes	yes	yes	yes	no	no	no	no	no	no	2	none	na	Staph aureus	5
US015	normal	married	primary	farmer	10000-50000	four	first	none	no complaint	no	na	no	na	na	negative	no	yes	yes	yes	yes	no	no	no	no	no	no	2	none	na	no growth	na
US016	normal	married	primary	farmer	10000-50000	three	fourth	none	no complaint	no	na	no	na	na	negative	no	yes	yes	yes	yes	no	no	yes	no	no	no	8	none	na	Staph aureus	3
US017	normal	married	none	farmer	10000-50000	four	>4	none	no complaint	no	na	no	na	na	negative	no	yes	yes	yes	yes	no	no	no	no	yes	no	9	cefotaxim	9	Staph aureus	3
US018	normal	married	primary	farmer	10000-50000	four	>4	none	no complaint	no	na	no	na	na	negative	no	yes	yes	yes	yes	no	no	yes	yes	no	no		ampicilin		CNS	7
US019	normal	married	primary	farmer	10000-50000	four	second	none	no complaint	no	na	no	na	na	negative	no	yes	yes	yes	yes	no	no	no	no	no	yes	2	cefotaxim	2	Staph aureus	4
US020	normal	married	none	farmer	10000-50000	four	>4	none	no complaint	no	na	no	na	na	negative	no	yes	yes	yes	no	no	no	yes	no	yes	no	2	ampicilin, gentamycin	2	CNS	4
US021	normal	married	primary	farmer	10000-50000	three	second	none	no complaint	no	na	no	na	na	negative	no	yes	yes	yes	yes	no	no	no	no	no	no	3	ampicilin, gentamycin	2	no growth	na
US022	normal	married	primary	farmer	10000-50000	four	third	none	no complaint	no	na	no	na	na	negative	no	yes	yes	yes	yes	no	no	yes	no	no	no	2	ampicilin, gentamycin	2	CNS	3
US023	normal	married	none	farmer	10000-50000	four	>4	none	no complaint	no	na	no	na	na	negative	no	yes	yes	yes	no	no	no	no	no	no	no	4	ampicilin, gentamycin	4	no growth	na
US024	normal	married	primary	farmer	10000-50000	four	third	none	no complaint	no	na	no	na	na	negative	no	yes	yes	yes	no	no	no	no	yes	no	yes		none	na	no growth	na
US025	normal	married	secondary	farmer	10000-50000	four	first	none	no complaint	no	na	no	na	na	negative	no	yes	yes	yes	yes	no	no	yes	no	no	no	2	ceftriaxone	2	no growth	na
US026	normal	married	primary	farmer	10000-50000	four	second	none	no complaint	no	na	no	na	na	negative	no	yes	yes	yes	yes	no	no	no	no	no	no	2	cefotaxim	2	no growth	na
US027	normal	married	secondary	farmer	10000-50000	four	first	none	no complaint	no	na	no	na	na	negative	no	yes	yes	yes	yes	no	no	no	no	no	no	2	cefotaxim	2	Staph aureus	7
US028	normal	married	none	farmer	10000-50000	four	fourth	none	no complaint	no	na	no	na	na	negative	no	yes	yes	yes	yes	no	no	yes	no	no	no	2	ceftriaxone	2	contaminated spores	na
US029	normal	married	University	Professional	>100,000	four	fourth	yes	no complaint	no	na	no	na	na	negative	yes	yes	yes	yes	no	no	no	no	no	no	no	4	none	na	Staph aureus	7
US030	normal	married	primary	farmer	10000-50000	one	fourth	none	no complaint	no	na	no	na	na	negative	no	yes	yes	yes	yes	no	no	no	no	no	no	1	ampicilin, gentamycin	1	CNS	7
US031	ceaserian	married	primary	farmer	10000-50000	four	first	none	no complaint	no	na	no	na	na	negative	no	yes	yes	no	yes	no	no	no	no	no	yes	3	cefotaxim	3	no growth	na
US032	ceaserian	married	secondary	farmer	10000-50000	four	first	none	no complaint	no	na	no	na	na	negative	no	yes	yes	yes	yes	no	no	no	no	yes	no	2	cefotaxim	2	no growth	na
US033	normal	married	none	farmer	10000-50000	four	third	none	no complaint	no	na	no	na	na	negative	no	yes	yes	yes	no	no	no	no	no	yes	yes	2	ceftriaxone	2	no growth	na
US034	normal	married	primary	farmer	10000-50000	four	first	none	no complaint	no	na	no	na	na	negative	no	yes	yes	yes	no	no	no	yes	no	no	yes	2	ampicilin, gentamycin	2	no growth	na
US035	normal	married	secondary	farmer	10000-50000	four	first	none	no complaint	no	na	no	na	na	negative	no	yes	yes	yes	no	no	no	yes	no	no	no	2	ampicilin, gentamycin	2	CNS	7
US036	normal	married	primary	farmer	10000-50000	four	first	none	no complaint	no	na	no	na	na	negative	no	yes	yes	yes	no	no	no	yes	no	no	yes	2	ampicilin, gentamycin	1	no growth	na
US037	normal	married	primary	farmer	10000-50000	four	second	none	no complaint	no	na	no	na	na	negative	no	yes	yes	yes	no	no	no	yes	no	no	yes	2	ampicilin, gentamycin	1	no growth	na
US038	normal	married	primary	farmer	10000-50000	three	first	none	no complaint	no	na	no	na	na	negative	no	yes	yes	yes	yes	no	no	yes	no	no	yes	2	ampicilin, gentamycin	1	CNS	7
US039	ceaserian	married	primary	farmer	10000-50000	three	second	none	no complaint	no	na	no	na	na	negative	no	yes	yes	yes	yes	no	no	no	no	no	no	2	ampicilin, gentamycin	1	CNS	7
US040	normal	married	primary	farmer	10000-50000	four	first	none	no complaint	no	na	no	na	na	negative	no	yes	yes	yes	yes	no	no	no	no	no	yes	1	ampicilin, gentamycin	1	CNS	7
US041	normal	married	primary	farmer	10000-50000	four	third	none	no complaint	no	na	no	na	na	negative	no	yes	yes	yes	yes	no	no	yes	no	no	no	2	ampicilin, gentamycin	2	CNS	7
US042	normal	married	secondary	farmer	10000-50000	four	third	none	no complaint	no	na	no	na	na	negative	no	yes	yes	yes	yes	no	no	yes	no	no	no	4	ampicilin, gentamycin	4	no growth	na
US043	normal	married	primary	farmer	10000-50000	four	>4	none	no complaint	no	na	no	na	na	negative	no	yes	yes	yes	yes	no	no	yes	no	no	yes	4	none	na	no growth	na
US044	normal	married	primary	farmer	10000-50000	three	second	none	no complaint	no	na	no	na	na	negative	no	yes	yes	yes	no	no	no	yes	no	no	no	4	ampicilin, gentamycin	4	CNS	5
US045	normal	married	primary	farmer	10000-50000	four	second	none	no complaint	no	na	no	na	na	negative	no	yes	yes	yes	yes	no	no	yes	no	yes	yes	2	none	na	Staph aureus	6
US046	normal	single	primary	farmer	10000-50000	four	third	none	no complaint	no	na	no	na	na	negative	no	yes	yes	yes	yes	no	no	no	no	no	yes	3	ampicilin, cloxacilin	3	CNS	6
US047	normal	married	primary	farmer	10000-50000	four	>4	none	no complaint	no	na	no	na	na	negative	no	yes	yes	yes	yes	no	no	yes	no	no	yes	4	ampicilin, gentamycin, cefotaxime	4	no growth	na
US048	ceaserian	married	primary	farmer	10000-50000	four	third	none	no complaint	no	na	no	na	na	negative	no	yes	yes	yes	no	no	no	no	no	no	no	2	none	na	CNS	5
US046-2	normal	married	primary	farmer	10000-50000	>4	first	none	no complaint	no	na	no	na	na	negative	no	yes	yes	yes	no	no	no	no	no	no	no	1	cefotaxim	1	no growth	na
US047-2	ceaserian	married	none	farmer	10000-50000	four	second	none	no complaint	no	na	no	na	na	negative	no	yes	yes	yes	no	no	no	no	yes	no	yes	9	cefotaxim, flagyl	1	no growth	na
US049	normal	married	primary	farmer	10000-50000	three	>4	none	no complaint	no	na	no	na	na	negative	no	yes	yes	yes	yes	no	no	no	no	yes	no	7	cefotaxim	7	CNS	7
US050	normal	married	primary	farmer	10000-50000	four	third	none	no complaint	no	na	no	na	na	negative	no	yes	yes	yes	yes	no	no	no	no	yes	no	2	cefotaxim	2	no growth	na
US051	ceaserian	married	secondary	farmer	10000-50000	four	first	none	no complaint	no	na	no	na	na	negative	no	yes	yes	yes	yes	no	no	no	no	no	yes	2	none	na	CNS	7
US052	ceaserian	married	primary	farmer	10000-50000	three	first	none	no complaint	no	na	no	na	na	negative	yes	yes	yes	yes	no	no	no	no	no	no	no	4	ampicilin, gentamycin	4	Staph aureus	7
US053	normal	married	primary	farmer	10000-50000	four	second	none	no complaint	no	na	no	na	na	negative	no	yes	yes	yes	no	no	no	no	no	no	no	7	cefotaxim	7	Staph aureus	7
US054	normal	married	primary	farmer	10000-50000	four	third	none	no complaint	no	na	no	na	na	negative	no	yes	yes	yes	no	no	no	yes	no	no	no	4	ampicilin, gentamycin	4	CNS	7
US055	normal	single	secondary	farmer	10000-50000	four	first	none	others	no	na	no	na	na	negative	no	yes	yes	yes	yes	no	no	yes	no	no	yes	2	ampicilin, gentamycin	2	CNS	7
US056	normal	married	primary	farmer	10000-50000	four	third	none	others	yes	yes	no	na	na	negative	no	yes	yes	yes	yes	no	no	no	no	no	no	4	none	na	CNS	7
US057	ceaserian	married	University	Professional	10000-50000	four	first	none	no complaint	no	na	yes	2	local brew	negative	no	yes	yes	yes	yes	no	no	no	no	yes	yes	3	none	na	contaminated spores	na
US058	normal	married	primary	farmer	10000-50000	four	first	none	no complaint	no	yes	yes	3	local brew	negative	no	yes	yes	yes	no	no	no	yes	no	no	no	6	none	na	no growth	na
US059	normal	married	primary	farmer	10000-50000	four	first	none	no complaint	no	na	no	na	na	negative	no	yes	yes	yes	yes	no	no	no	no	no	no	6	ampicilin, gentamycin	6	Staph aureus	7
US060	ceaserian	married	secondary	farmer	10000-50000	three	second	none	no complaint	no	na	no	na	na	negative	no	yes	yes	yes	yes	no	no	no	no	no	no	2	cefotaxim	2	no growth	na
US061	normal	single	none	farmer	10000-50000	three	third	none	no complaint	no	na	no	na	na	negative	no	yes	yes	yes	no	no	no	yes	no	no	no	4	ampicilin, gentamycin	4	CNS	7
US062	normal	single	none	farmer	10000-50000	three	third	none	no complaint	no	na	yes	2	local brew	positive	no	yes	yes	yes	yes	no	no	no	yes	no	no	2	none	na	no growth	na
US063	normal	married	primary	farmer	10000-50000	three	>4	none	no complaint	no	na	yes	2	local brew	negative	no	yes	yes	yes	yes	no	no	no	no	no	no	2	none	na	CNS	6
US064	normal	married	primary	farmer	10000-50000	three	second	none	no complaint	no	na	no	na	na	negative	no	yes	yes	yes	no	no	no	no	no	no	yes	3	cefotaxim	3	Staph aureus	7
US065	normal	married	primary	farmer	10000-50000	four	first	none	no complaint	no	na	no	na	na	negative	no	yes	yes	yes	yes	no	no	no	no	no	no	2	ampicilin, gentamycin	2	CNS	7
US066	normal	married	primary	farmer	10000-50000	four	first	none	no complaint	no	na	no	na	na	negative	no	yes	yes	yes	no	no	no	no	no	no	no	1	cefotaxim	1	no growth	na
US067	ceaserian	married	primary	farmer	10000-50000	none	third	none	no complaint	no	na	no	na	na	negative	no	yes	yes	yes	no	no	no	yes	no	no	no	2	ampicilin, gentamycin	2	CNS	4
US068	normal	single	primary	farmer	10000-50000	four	first	none	no complaint	no	na	no	na	na	negative	no	yes	yes	yes	no	no	no	yes	no	no	no	2	ampicilin, gentamycin	2	CNS	7
US069	normal	married	primary	farmer	10000-50000	four	second	none	no complaint	no	na	no	na	na	negative	no	yes	yes	yes	yes	no	no	yes	no	yes	no	3	flagyl	3	CNS	4
US070	ceaserian	married	primary	farmer	10000-50000	four	first	none	no complaint	no	na	no	na	na	negative	no	yes	yes	yes	yes	no	no	no	no	no	no	2	ampicilin, gentamycin	2	CNS	4
US071	ceaserian	married	secondary	farmer	10000-50000	four	first	none	no complaint	no	na	no	na	na	negative	no	yes	yes	yes	yes	no	no	no	no	no	no	2	ampicilin, gentamycin	2	Staph aureus	7
US072	normal	married	primary	farmer	10000-50000	three	>4	none	no complaint	no	na	no	na	na	negative	no	yes	yes	yes	yes	no	no	no	no	yes	yes	3	cefotaxim	3	no growth	na
US073	normal	married	primary	farmer	10000-50000	three	>4	none	no complaint	no	na	no	na	na	negative	no	yes	yes	yes	yes	no	no	no	no	no	yes	3	ampicilin, gentamycin	3	CNS	3
US074	normal	married	secondary	self employed	10000-50000	four	first	none	no complaint	no	na	yes	2	local brew	negative	no	yes	yes	yes	yes	no	no	yes	no	no	yes	2	ampicilin, gentamycin	2	Staph aureus	7
US075	normal	married	secondary	farmer	10000-50000	four	first	none	no complaint	no	na	no	na	na	negative	no	yes	yes	yes	yes	no	no	no	no	no	no	2	cefotaxim	2	no growth	na
US076	normal	married	none	farmer	10000-50000	four	first	none	no complaint	no	na	no	na	na	negative	no	yes	yes	yes	yes	no	no	no	no	no	yes	2	cefotaxim	2	Staph aureus	7
US077	normal	married	primary	farmer	10000-50000	four	first	none	no complaint	no	na	no	na	na	negative	no	yes	yes	yes	yes	no	no	yes	no	no	no	3	cefotaxim, clox	3	Staph aureus	7
US078	ceaserian	married	primary	farmer	10000-50000	four	fourth	none	no complaint	no	na	no	na	na	negative	no	yes	yes	yes	yes	no	no	no	no	yes	no	3	none	na	CNS	7
US079	normal	married	secondary	farmer	10000-50000	four	first	none	no complaint	no	na	no	na	na	negative	no	yes	yes	yes	yes	no	no	no	no	no	no	2	cefotaxim	2	Staph aureus	7
US080	normal	married	secondary	farmer	10000-50000	four	second	none	no complaint	no	na	no	na	na	negative	no	yes	yes	yes	yes	no	no	no	no	no	no	3	amoxacillin	3	no growth	na
US081	normal	married	secondary	farmer	10000-50000	four	first	none	no complaint	no	na	no	na	na	negative	no	yes	yes	yes	no	no	no	yes	no	no	no	2	ampicilin, gentamycin	2	Staph aureus	7
US082	ceaserian	married	primary	farmer	10000-50000	four	first	none	no complaint	no	na	no	na	na	negative	no	yes	yes	yes	yes	no	no	no	no	no	no	3	cefotaxim	3	CNS	7
US083	normal	married	none	farmer	10000-50000	four	fourth	none	no complaint	no	na	no	na	na	negative	no	yes	yes	yes	no	no	yes	no	no	no	no	3	cefotaxim	3	no growth	na
US084	normal	married	secondary	farmer	10000-50000	four	first	none	no complaint	no	na	no	na	na	negative	no	yes	yes	yes	no	no	no	yes	no	no	yes	3	ampicilin, gentamycin	3	no growth	na
US085	normal	married	primary	farmer	10000-50000	four	first	none	no complaint	no	na	no	na	na	negative	no	yes	yes	yes	no	no	no	no	yes	no	yes	2	ampicilin	2	CNS	7
US086	normal	married	secondary	Professional	10000-50000	four	second	none	no complaint	no	na	no	na	na	negative	no	yes	yes	yes	yes	no	no	no	yes	no	no	2	none	na	CNS	7
US087	normal	married	secondary	farmer	10000-50000	four	third	none	no complaint	no	na	no	na	na	negative	no	yes	yes	yes	no	no	yes	no	no	no	no	2	cefotaxim	2	no growth	na
US088	normal	separated	none	farmer	10000-50000	four	>4	none	no complaint	no	na	yes	2	local brew	negative	no	yes	yes	yes	yes	no	no	no	yes	no	no	2	none	na	CNS	7
US089	normal	married	primary	farmer	10000-50000	four	second	none	no complaint	no	na	no	na	na	negative	no	yes	yes	yes	yes	no	no	no	no	no	no	3	ampicilin, gentamycin	3	contaminated spores	na
US090	normal	married	primary	self employed	10000-50000	four	second	none	no complaint	no	na	no	na	na	negative	no	yes	yes	yes	no	no	no	no	yes	no	no	2	none	na	CNS	7
US091	normal	single	none	house wife	none	three	first	none	no complaint	no	na	no	na	na	negative	no	yes	yes	yes	no	no	yes	no	no	no	no	5	ampicilin, gentamycin	5	Staph aureus	7
US092	normal	married	primary	farmer	10000-50000	four	first	none	no complaint	no	na	no	na	na	negative	no	yes	yes	yes	yes	no	no	yes	no	no	no	4	ampicilin, gentamycin	3	Staph aureus	3
US093	normal	married	secondary	farmer	10000-50000	four	second	none	no complaint	no	na	no	na	na	negative	no	yes	yes	yes	no	no	yes	no	no	no	no	4	cloxacilin, flagyl	4	CNS	7
US094	normal	married	primary	farmer	10000-50000	three	first	none	no complaint	no	na	no	na	na	negative	no	yes	yes	yes	yes	no	no	no	yes	no	no	4	cloxacilin	4	Staph aureus	7
US095	normal	married	secondary	farmer	10000-50000	four	fourth	none	no complaint	no	na	yes	2	local brew	negative	no	yes	yes	yes	yes	no	no	no	no	yes	no	3	cefotaxim, clox	3	Staph aureus	7
US096	normal	single	primary	farmer	10000-50000	three	>4	none	no complaint	no	na	no	na	na	positive	no	yes	yes	yes	yes	no	no	no	no	no	no	3	none	na	Staph aureus	7
US097	normal	married	primary	farmer	10000-50000	three	second	none	no complaint	no	na	yes	2	local brew	negative	no	yes	yes	yes	yes	no	no	yes	no	no	yes	4	azythromycin	4	CNS	4
US098	normal	married	primary	farmer	none	four	third	none	no complaint	no	na	yes	2	local brew	negative	no	yes	yes	yes	yes	no	no	no	no	no	no	2	ampicilin, gentamycin	2	no growth	na
US099	normal	married	secondary	farmer	10000-50000	four	second	none	no complaint	no	na	no	na	na	negative	no	yes	yes	yes	no	no	no	yes	no	no	no	4	ampicilin, gentamycin	4	Staph aureus	7
US100	normal	married	primary	farmer	10000-50000	four	second	none	no complaint	no	na	no	na	na	negative	no	yes	yes	yes	yes	no	no	yes	no	no	no	2	ampicilin, gentamycin	2	Staph aureus	7
US101	ceaserian	married	primary	farmer	10000-50000	four	>4	none	no complaint	no	na	no	na	na	negative	no	yes	yes	yes	yes	no	no	yes	no	no	no	3	ampicilin, gentamycin	3	Staph aureus	7
US102	normal	married	primary	farmer	10000-50000	four	second	none	no complaint	no	na	no	na	na	negative	no	yes	yes	yes	yes	no	no	no	no	no	no	5	cefotaxim	5	CNS	7
US103	normal	married	secondary	farmer	10000-50000	three	first	none	no complaint	no	na	no	na	na	negative	no	yes	yes	yes	no	no	no	no	no	no	yes	2	ampicilin, gentamycin	2	no growth	na
US104	normal	married	secondary	self employed	10000-50000	four	third	none	no complaint	no	na	no	na	na	negative	no	yes	yes	yes	yes	no	no	yes	no	no	no	5	none	na	CNS	6
US105	normal	married	primary	farmer	10000-50000	four	first	none	no complaint	no	na	no	na	na	negative	no	yes	yes	yes	no	no	no	yes	no	no	no	2	ampicilin, gentamycin	2	CNS	6
US106	ceaserian	married	primary	farmer	10000-50000	four	third	none	no complaint	no	na	no	na	na	negative	no	yes	yes	yes	yes	no	no	no	no	no	no	2	none	na	CNS	7
US107	normal	single	secondary	farmer	10000-50000	four	first	none	no complaint	no	na	no	na	na	negative	no	yes	yes	yes	no	no	no	yes	no	no	no	3	ampicilin, gentamycin	3	no growth	na
US108	normal	married	primary	farmer	10000-50000	four	>4	none	no complaint	no	na	no	na	na	negative	no	yes	yes	yes	yes	no	no	yes	no	no	no	4	ampicilin, gentamycin	4	Staph aureus	7
US109	normal	separated	none	farmer	10000-50000	four	third	none	no complaint	no	na	no	na	na	negative	no	yes	yes	yes	no	no	no	yes	no	no	no	3	ampicilin, gentamycin	3	no growth	na
US110	normal	married	secondary	farmer	10000-50000	four	first	none	no complaint	no	na	no	na	na	negative	no	yes	yes	yes	no	no	no	yes	no	no	no	4	ampicilin, gentamycin	4	CNS	7
US111	normal	single	primary	farmer	10000-50000	none	first	none	no complaint	no	na	no	na	na	negative	no	yes	yes	yes	no	no	no	yes	no	no	no	7	ampicilin, gentamycin	7	CNS	6
US112	ceaserian	married	secondary	farmer	10000-50000	four	third	none	no complaint	no	na	no	na	na	negative	no	yes	yes	yes	yes	no	no	no	no	yes	no	3	none	na	CNS	7
US113	normal	married	primary	farmer	10000-50000	three	fourth	none	no complaint	no	na	yes	2	local brew	negative	no	yes	yes	yes	yes	no	no	no	no	no	no	3	cefotaxim	3	no growth	na
US114	normal	married	primary	farmer	10000-50000	three	first	none	no complaint	no	na	no	na	na	negative	no	yes	yes	yes	yes	no	no	yes	no	no	no	6	ampicilin, gentamycin	6	CNS	7
